# Supplementary material for: METTL14-Mediated Inhibition of Apoptosis via the MAPK and PI3K/AKT Pathways Promotes Chlamydia trachomatis Reproduction
Source: Microorganisms. 2026 Apr 30;14(5):1025. doi: 10.3390/microorganisms14051025 (PMC13209918; doi:10.3390/microorganisms14051025)
Supplement: Supplementary file 1 [file microorganisms-14-01025-s001.zip]

Archive with 2 entries (2 files):
- Supplemental Table 1 siRNA sequences for RNA interference used in this study.pdf
- Supplemental Table 2 KEGG enrichment analysis in Figure 2B.xlsx
