# Supplementary material for: METTL14-Mediated Inhibition of Apoptosis via the MAPK and PI3K/AKT Pathways Promotes Chlamydia trachomatis Reproduction
Source: Microorganisms. 2026 Apr 30;14(5):1025. doi: 10.3390/microorganisms14051025 (PMC13209918; doi:10.3390/microorganisms14051025)
Supplement: Supplementary file 1 [file microorganisms-14-01025-s001.zip › Supplemental Table 2 KEGG enrichment analysis in Figure 2B.xlsx]

## Sheet: Sheet1
pathway_id	pathway_name	Genes
5162	Measles	ENSG00000204388;ENSG00000204389;ENSG00000055332;ENSG00000109971;ENSG00000089127;ENSG00000111331;ENSG00000115415;ENSG00000115267
5164	Influenza A	ENSG00000115415;ENSG00000115267;ENSG00000089127;ENSG00000109971;ENSG00000204389;ENSG00000111331;ENSG00000055332;ENSG00000204388
4141	Protein processing in endoplasmic reticulum	ENSG00000087074;ENSG00000109971;ENSG00000055332;ENSG00000204388;ENSG00000175197;ENSG00000100219;ENSG00000204389;ENSG00000120694;ENSG00000051108
4612	Antigen processing and presentation	ENSG00000204389;ENSG00000109971;ENSG00000135047;ENSG00000204388
5168	Herpes simplex virus 1 infection	ENSG00000164048;ENSG00000178386;ENSG00000115267;ENSG00000263002;ENSG00000089127;ENSG00000256294;ENSG00000115415;ENSG00000196214;ENSG00000055332;ENSG00000267680;ENSG00000111331
5134	Legionellosis	ENSG00000204389;ENSG00000109971;ENSG00000204388
5145	Toxoplasmosis	ENSG00000109971;ENSG00000204389;ENSG00000204388;ENSG00000115415
4010	MAPK signaling pathway	ENSG00000109971;ENSG00000204388;ENSG00000112715;ENSG00000143507;ENSG00000175197;ENSG00000116717;ENSG00000204389
4213	Longevity regulating pathway - multiple species	ENSG00000204389;ENSG00000109971;ENSG00000204388
4080	Neuroactive ligand-receptor interaction	ENSG00000171522;ENSG00000127129;ENSG00000116678
4630	Jak-STAT signaling pathway	ENSG00000137193;ENSG00000115415;ENSG00000116678;ENSG00000120833
524	Neomycin, kanamycin and gentamicin biosynthesis	ENSG00000159399
4930	Type II diabetes mellitus	ENSG00000120833;ENSG00000159399
4210	Apoptosis	ENSG00000175197;ENSG00000135116;ENSG00000135047;ENSG00000116717
250	Alanine, aspartate and glutamate metabolism	ENSG00000070669;ENSG00000166123
750	Vitamin B6 metabolism	ENSG00000135069
4621	NOD-like receptor signaling pathway	ENSG00000115415;ENSG00000089127;ENSG00000163565;ENSG00000111331
5169	Epstein-Barr virus infection	ENSG00000111331;ENSG00000055332;ENSG00000089127;ENSG00000116717;ENSG00000115415
5160	Hepatitis C	ENSG00000115415;ENSG00000089127;ENSG00000111331;ENSG00000055332
5323	Rheumatoid arthritis	ENSG00000135047;ENSG00000112715
4933	AGE-RAGE signaling pathway in diabetic complications	ENSG00000115415;ENSG00000112715;ENSG00000137193
5212	Pancreatic cancer	ENSG00000115415;ENSG00000116717;ENSG00000112715
5165	Human papillomavirus infection	ENSG00000115415;ENSG00000171522;ENSG00000073756;ENSG00000112715;ENSG00000055332;ENSG00000174804
4915	Estrogen signaling pathway	ENSG00000204389;ENSG00000204388;ENSG00000109971
5140	Leishmaniasis	ENSG00000073756;ENSG00000115415
4924	Renin secretion	ENSG00000127129;ENSG00000171522
520	Amino sugar and nucleotide sugar metabolism	ENSG00000159399;ENSG00000197355
4370	VEGF signaling pathway	ENSG00000112715;ENSG00000073756
5217	Basal cell carcinoma	ENSG00000116717;ENSG00000174804
5167	Kaposi sarcoma-associated herpesvirus infection	ENSG00000115415;ENSG00000073756;ENSG00000112715;ENSG00000055332
590	Arachidonic acid metabolism	ENSG00000073756
5206	MicroRNAs in cancer	ENSG00000168209;ENSG00000112715;ENSG00000137193;ENSG00000073756
4917	Prolactin signaling pathway	ENSG00000120833;ENSG00000115415
260	Glycine, serine and threonine metabolism	ENSG00000135069
220	Arginine biosynthesis	ENSG00000166123
601	Glycosphingolipid biosynthesis - lacto and neolacto series	ENSG00000176597
970	Aminoacyl-tRNA biosynthesis	ENSG00000106105;ENSG00000110619
4657	IL-17 signaling pathway	ENSG00000073756;ENSG00000175592
564	Glycerophospholipid metabolism	ENSG00000170222;ENSG00000125772
4217	Necroptosis	ENSG00000087086;ENSG00000115415;ENSG00000055332
760	Nicotinate and nicotinamide metabolism	ENSG00000135318
4973	Carbohydrate digestion and absorption	ENSG00000159399
5020	Prion diseases	ENSG00000204389
4115	p53 signaling pathway	ENSG00000116717;ENSG00000130766
5200	Pathways in cancer	ENSG00000137193;ENSG00000112715;ENSG00000174804;ENSG00000116717;ENSG00000073756;ENSG00000115415;ENSG00000171522
5202	Transcriptional misregulation in cancer	ENSG00000116717;ENSG00000175197;ENSG00000176046
532	Glycosaminoglycan biosynthesis - chondroitin sulfate / dermatan sulfate	ENSG00000171310
500	Starch and sucrose metabolism	ENSG00000159399
52	Galactose metabolism	ENSG00000159399
4625	C-type lectin receptor signaling pathway	ENSG00000073756;ENSG00000115415
5321	Inflammatory bowel disease (IBD)	ENSG00000115415
563	Glycosylphosphatidylinositol (GPI)-anchor biosynthesis	ENSG00000165195
4150	mTOR signaling pathway	ENSG00000174804;ENSG00000168209;ENSG00000130766
4932	Non-alcoholic fatty liver disease (NAFLD)	ENSG00000116678;ENSG00000175197;ENSG00000100219
4913	Ovarian steroidogenesis	ENSG00000073756
4380	Osteoclast differentiation	ENSG00000175592;ENSG00000115415
4060	Cytokine-cytokine receptor interaction	ENSG00000116678;ENSG00000130513
5204	Chemical carcinogenesis	ENSG00000073756
51	Fructose and mannose metabolism	ENSG00000159399
4978	Mineral absorption	ENSG00000087086
4066	HIF-1 signaling pathway	ENSG00000112715;ENSG00000159399
3040	Spliceosome	ENSG00000204389;ENSG00000109971;ENSG00000204388
5222	Small cell lung cancer	ENSG00000073756;ENSG00000116717
5216	Thyroid cancer	ENSG00000116717
4974	Protein digestion and absorption	ENSG00000134294
4923	Regulation of lipolysis in adipocytes	ENSG00000073756
230	Purine metabolism	ENSG00000135318;ENSG00000170222
5205	Proteoglycans in cancer	ENSG00000174804;ENSG00000135047;ENSG00000112715
4550	Signaling pathways regulating pluripotency of stem cells	ENSG00000174804;ENSG00000136826
5163	Human cytomegalovirus infection	ENSG00000112715;ENSG00000073756;ENSG00000171522
5226	Gastric cancer	ENSG00000116717;ENSG00000174804
5418	Fluid shear stress and atherosclerosis	ENSG00000112715;ENSG00000135047
4727	GABAergic synapse	ENSG00000134294
4216	Ferroptosis	ENSG00000087086
5219	Bladder cancer	ENSG00000112715
4726	Serotonergic synapse	ENSG00000073756
4142	Lysosome	ENSG00000129226;ENSG00000135047
5224	Breast cancer	ENSG00000116717;ENSG00000174804
5322	Systemic lupus erythematosus	ENSG00000132109
3020	RNA polymerase	ENSG00000228049
4310	Wnt signaling pathway	ENSG00000174804;ENSG00000175592
10	Glycolysis / Gluconeogenesis	ENSG00000159399
4721	Synaptic vesicle cycle	ENSG00000196517
4622	RIG-I-like receptor signaling pathway	ENSG00000115267
5221	Acute myeloid leukemia	ENSG00000137193
4910	Insulin signaling pathway	ENSG00000120833;ENSG00000159399
5218	Melanoma	ENSG00000116717
5213	Endometrial cancer	ENSG00000116717
4724	Glutamatergic synapse	ENSG00000134294
5230	Central carbon metabolism in cancer	ENSG00000159399
240	Pyrimidine metabolism	ENSG00000135318
5161	Hepatitis B	ENSG00000115267;ENSG00000115415
3420	Nucleotide excision repair	ENSG00000134899
4658	Th1 and Th2 cell differentiation	ENSG00000115415
4620	Toll-like receptor signaling pathway	ENSG00000115415
4750	Inflammatory mediator regulation of TRP channels	ENSG00000171522
4650	Natural killer cell mediated cytotoxicity	ENSG00000087266
4140	Autophagy - animal	ENSG00000135047;ENSG00000168209
5225	Hepatocellular carcinoma	ENSG00000116717;ENSG00000174804
4270	Vascular smooth muscle contraction	ENSG00000127129
4920	Adipocytokine signaling pathway	ENSG00000116678
5223	Non-small cell lung cancer	ENSG00000116717
4916	Melanogenesis	ENSG00000174804
1521	EGFR tyrosine kinase inhibitor resistance	ENSG00000112715
5214	Glioma	ENSG00000116717
4144	Endocytosis	ENSG00000109971;ENSG00000204389;ENSG00000204388
5231	Choline metabolism in cancer	ENSG00000125772
4659	Th17 cell differentiation	ENSG00000115415
4064	NF-kappa B signaling pathway	ENSG00000073756
5203	Viral carcinogenesis	ENSG00000055332;ENSG00000108840
5211	Renal cell carcinoma	ENSG00000112715
5210	Colorectal cancer	ENSG00000116717
5220	Chronic myeloid leukemia	ENSG00000116717
4211	Longevity regulating pathway	ENSG00000130766
4926	Relaxin signaling pathway	ENSG00000112715
4145	Phagosome	ENSG00000135047
4668	TNF signaling pathway	ENSG00000073756
5034	Alcoholism	ENSG00000108840
4919	Thyroid hormone signaling pathway	ENSG00000115415
4723	Retrograde endocannabinoid signaling	ENSG00000073756
4371	Apelin signaling pathway	ENSG00000108840
4931	Insulin resistance	ENSG00000101255
4921	Oxytocin signaling pathway	ENSG00000073756
4062	Chemokine signaling pathway	ENSG00000115415
4068	FoxO signaling pathway	ENSG00000116717
5152	Tuberculosis	ENSG00000115415
4152	AMPK signaling pathway	ENSG00000116678
4934	Cushing syndrome	ENSG00000174804
4722	Neurotrophin signaling pathway	ENSG00000111252
4024	cAMP signaling pathway	ENSG00000127129
4151	PI3K-Akt signaling pathway	ENSG00000112715;ENSG00000168209
4015	Rap1 signaling pathway	ENSG00000112715
4390	Hippo signaling pathway	ENSG00000174804
4530	Tight junction	ENSG00000166128
4110	Cell cycle	ENSG00000116717
4014	Ras signaling pathway	ENSG00000112715
4510	Focal adhesion	ENSG00000112715
4218	Cellular senescence	ENSG00000116717
5166	Human T-cell leukemia virus 1 infection	ENSG00000175592
5016	Huntington disease	ENSG00000228049
